# Supplementary material for: Willingness to participate in a personalized health cohort – insights from the swiss health study pilot phase
Source: BMC Public Health. 2024 Aug 7;24:2140. doi: 10.1186/s12889-024-19650-z (PMC11305038; doi:10.1186/s12889-024-19650-z)
Supplement: Supplementary file 3 — Supplementary Material 3 [file 12889_2024_19650_MOESM3_ESM.xlsx]

## Sheet: Overall health per ST
Self-reported overall health, intention to participate
	Random sample (N=875)	Purposive sample (N=129)	Self-selected sample (N=360)	p value
11. How would you describe your general health status?				0.004
Very good	268 (30.6%)	58 (45.0%)	134 (37.3%)
Good	455 (52.0%)	54 (41.9%)	177 (49.3%)
Average	137 (15.7%)	17 (13.2%)	39 (10.9%)
Poor	15 (1.7%)	0 (0.0%)	8 (2.2%)
Very Poor	0 (0.0%)	0 (0.0%)	1 (0.3%)
12. In this situation, what is your first impression when you are told about this health study? Generally speaking…				< 0.001
I would be very much in favour	350 (40.0%)	52 (40.3%)	205 (57.1%)
I would be somewhat in favour	469 (53.6%)	66 (51.2%)	142 (39.6%)
I would be somewhat against it	29 (3.3%)	6 (4.7%)	6 (1.7%)
I would be very much against it	1 (0.1%)	0 (0.0%)	0 (0.0%)
I am not concerned or I don't care	26 (3.0%)	5 (3.9%)	6 (1.7%)
27. In principle, would you be willing to participate in a longitudinal study?				< 0.001
Yes, definitely	283 (32.4%)	59 (45.7%)	206 (57.4%)
Rather yes	463 (53.0%)	64 (49.6%)	143 (39.8%)
Rather no	111 (12.7%)	6 (4.7%)	9 (2.5%)
No, not at all	17 (1.9%)	0 (0.0%)	1 (0.3%)
I don't know

## Sheet: Motivations R only - age
Motivation to participate - Stratification by age
Q30 What would motivate you to participate in a long-term study, and to donate your time, information and possibly blood (or other biological samples)?
Only Random population (including first wave 0) - N 875
	20-29y (N=125)	30-39y (N=196)	40-49y (N=174)	50-59y (N=220)	60-69y (N=160)	p value
I wish to contribute to the progress of medicine						0.02
Disagree	26 (20.8%)	38 (19.4%)	40 (23.0%)	58 (26.4%)	54 (33.8%)
Agree	99 (79.2%)	158 (80.6%)	134 (77.0%)	162 (73.6%)	106 (66.2%)
I want to help improve the health of others						0.106
Disagree	25 (20.0%)	38 (19.4%)	53 (30.5%)	56 (25.5%)	40 (25.0%)
Agree	100 (80.0%)	158 (80.6%)	121 (69.5%)	164 (74.5%)	120 (75.0%)
I am interested in research and health						0.629
Disagree	73 (58.4%)	98 (50.0%)	94 (54.0%)	121 (55.0%)	90 (56.2%)
Agree	52 (41.6%)	98 (50.0%)	80 (46.0%)	99 (45.0%)	70 (43.8%)
I get a free medical check-up						< 0.001
Disagree	24 (19.2%)	55 (28.1%)	55 (31.6%)	89 (40.5%)	73 (45.6%)
Agree	101 (80.8%)	141 (71.9%)	119 (68.4%)	131 (59.5%)	87 (54.4%)
I am interested in the results of the study						0.029
Disagree	43 (34.4%)	58 (29.6%)	68 (39.1%)	87 (39.5%)	73 (45.6%)
Agree	82 (65.6%)	138 (70.4%)	106 (60.9%)	133 (60.5%)	87 (54.4%)
I am proud to participate in an important study in Switzerland						0.01
Disagree	87 (69.6%)	132 (67.3%)	138 (79.3%)	168 (76.4%)	130 (81.2%)
Agree	38 (30.4%)	64 (32.7%)	36 (20.7%)	52 (23.6%)	30 (18.8%)
I am motivated by a financial reward						< 0.001
Disagree	88 (70.4%)	157 (80.1%)	162 (93.1%)	209 (95.0%)	156 (97.5%)
Agree	37 (29.6%)	39 (19.9%)	12 (6.9%)	11 (5.0%)	4 (2.5%)
I am motivated by small gifts (e.g. travel vouchers)						< 0.001
Disagree	81 (64.8%)	158 (80.6%)	151 (86.8%)	203 (92.3%)	151 (94.4%)
Agree	44 (35.2%)	38 (19.4%)	23 (13.2%)	17 (7.7%)	9 (5.6%)
Other possibitilies						0.286
Disagree	125 (100.0%)	193 (98.5%)	174 (100.0%)	216 (98.2%)	158 (98.8%)
Agree	0 (0.0%)	3 (1.5%)	0 (0.0%)	4 (1.8%)	2 (1.2%)
No reason would motivate me						0.227
Disagree	124 (99.2%)	193 (98.5%)	167 (96.0%)	217 (98.6%)	155 (96.9%)
Agree	1 (0.8%)	3 (1.5%)	7 (4.0%)	3 (1.4%)	5 (3.1%)

## Sheet: Motivations R only - income
Motivation to participate - Stratification by income category
Q30 What would motivate you to participate in a long-term study, and to donate your time, information and possibly blood (or other biological samples)?
Only Random population (including first wave 0) - N 875
	< CHF 3’000 (N=25)	between CHF 3’000 and CHF 4’500 (N=68)	between CHF 4’500 and CHF 6’000 (N=138)	between CHF 6’000 and CHF 9’000 (N=205)	between CHF 9’000 and CHF 11’000 (N=138)	> CHF 11’000 (N=208)	Prefer not to answer (N=93)	p value
I wish to contribute to the progress of medicine								0.027
Disagree	10 (40.0%)	23 (33.8%)	38 (27.5%)	50 (24.4%)	30 (21.7%)	37 (17.8%)	28 (30.1%)
Agree	15 (60.0%)	45 (66.2%)	100 (72.5%)	155 (75.6%)	108 (78.3%)	171 (82.2%)	65 (69.9%)
I want to help improve the health of others								0.006
Disagree	9 (36.0%)	19 (27.9%)	36 (26.1%)	32 (15.6%)	30 (21.7%)	53 (25.5%)	33 (35.5%)
Agree	16 (64.0%)	49 (72.1%)	102 (73.9%)	173 (84.4%)	108 (78.3%)	155 (74.5%)	60 (64.5%)
I am interested in research and health								0.006
Disagree	15 (60.0%)	37 (54.4%)	86 (62.3%)	123 (60.0%)	66 (47.8%)	93 (44.7%)	56 (60.2%)
Agree	10 (40.0%)	31 (45.6%)	52 (37.7%)	82 (40.0%)	72 (52.2%)	115 (55.3%)	37 (39.8%)
I get a free medical check-up								0.035
Disagree	7 (28.0%)	32 (47.1%)	57 (41.3%)	60 (29.3%)	38 (27.5%)	70 (33.7%)	32 (34.4%)
Agree	18 (72.0%)	36 (52.9%)	81 (58.7%)	145 (70.7%)	100 (72.5%)	138 (66.3%)	61 (65.6%)
I am interested in the results of the study								0.539
Disagree	8 (32.0%)	30 (44.1%)	59 (42.8%)	78 (38.0%)	46 (33.3%)	72 (34.6%)	36 (38.7%)
Agree	17 (68.0%)	38 (55.9%)	79 (57.2%)	127 (62.0%)	92 (66.7%)	136 (65.4%)	57 (61.3%)
I am proud to participate in an important study in Switzerland								0.057
Disagree	23 (92.0%)	56 (82.4%)	102 (73.9%)	158 (77.1%)	98 (71.0%)	144 (69.2%)	74 (79.6%)
Agree	2 (8.0%)	12 (17.6%)	36 (26.1%)	47 (22.9%)	40 (29.0%)	64 (30.8%)	19 (20.4%)
I am motivated by a financial reward								0.072
Disagree	21 (84.0%)	59 (86.8%)	117 (84.8%)	180 (87.8%)	129 (93.5%)	190 (91.3%)	76 (81.7%)
Agree	4 (16.0%)	9 (13.2%)	21 (15.2%)	25 (12.2%)	9 (6.5%)	18 (8.7%)	17 (18.3%)
I am motivated by small gifts (e.g. travel vouchers)								0.021
Disagree	20 (80.0%)	57 (83.8%)	114 (82.6%)	166 (81.0%)	122 (88.4%)	191 (91.8%)	74 (79.6%)
Agree	5 (20.0%)	11 (16.2%)	24 (17.4%)	39 (19.0%)	16 (11.6%)	17 (8.2%)	19 (20.4%)
Other possibitilies								0.239
Disagree	24 (96.0%)	67 (98.5%)	135 (97.8%)	205 (100.0%)	138 (100.0%)	205 (98.6%)	92 (98.9%)
Agree	1 (4.0%)	1 (1.5%)	3 (2.2%)	0 (0.0%)	0 (0.0%)	3 (1.4%)	1 (1.1%)
No reason would motivate me								0.071
Disagree	25 (100.0%)	66 (97.1%)	132 (95.7%)	202 (98.5%)	137 (99.3%)	206 (99.0%)	88 (94.6%)
Agree	0 (0.0%)	2 (2.9%)	6 (4.3%)	3 (1.5%)	1 (0.7%)	2 (1.0%)	5 (5.4%)

## Sheet: Motivations R only - education
Motivation to participate - Stratification by education group
Q30 What would motivate you to participate in a long-term study, and to donate your time, information and possibly blood (or other biological samples)?
Only Random population (including first wave 0) - N 875
	School (N=85)	Apprenticeship/Bachelor/Diploma (N=478)	Master/Licence/Doctorate/PhD (N=259)	Other/no answer (N=53)	p value
I wish to contribute to the progress of medicine					< 0.001
Disagree	24 (28.2%)	136 (28.5%)	37 (14.3%)	19 (35.8%)
Agree	61 (71.8%)	342 (71.5%)	222 (85.7%)	34 (64.2%)
I want to help improve the health of others					0.004
Disagree	30 (35.3%)	113 (23.6%)	50 (19.3%)	19 (35.8%)
Agree	55 (64.7%)	365 (76.4%)	209 (80.7%)	34 (64.2%)
I am interested in research and health					< 0.001
Disagree	51 (60.0%)	284 (59.4%)	114 (44.0%)	27 (50.9%)
Agree	34 (40.0%)	194 (40.6%)	145 (56.0%)	26 (49.1%)
I get a free medical check-up					0.115
Disagree	34 (40.0%)	171 (35.8%)	73 (28.2%)	18 (34.0%)
Agree	51 (60.0%)	307 (64.2%)	186 (71.8%)	35 (66.0%)
I am interested in the results of the study					0.031
Disagree	42 (49.4%)	182 (38.1%)	83 (32.0%)	22 (41.5%)
Agree	43 (50.6%)	296 (61.9%)	176 (68.0%)	31 (58.5%)
I am proud to participate in an important study in Switzerland					0.628
Disagree	65 (76.5%)	361 (75.5%)	187 (72.2%)	42 (79.2%)
Agree	20 (23.5%)	117 (24.5%)	72 (27.8%)	11 (20.8%)
I am motivated by a financial reward					0.784
Disagree	76 (89.4%)	417 (87.2%)	231 (89.2%)	48 (90.6%)
Agree	9 (10.6%)	61 (12.8%)	28 (10.8%)	5 (9.4%)
I am motivated by small gifts (e.g. travel vouchers)					0.066
Disagree	73 (85.9%)	393 (82.2%)	230 (88.8%)	48 (90.6%)
Agree	12 (14.1%)	85 (17.8%)	29 (11.2%)	5 (9.4%)
Other possibitilies					0.634
Disagree	85 (100.0%)	472 (98.7%)	256 (98.8%)	53 (100.0%)
Agree	0 (0.0%)	6 (1.3%)	3 (1.2%)	0 (0.0%)
No reason would motivate me					0.022
Disagree	81 (95.3%)	464 (97.1%)	259 (100.0%)	52 (98.1%)
Agree	4 (4.7%)	14 (2.9%)	0 (0.0%)	1 (1.9%)

## Sheet: Refusal per ST 
Why would you refuse to take part in a long-term study?
Q31 Why would you refuse to take part in a long-term study?
Only Random population (including first wave 0) - N 875
	Random sample (N=875)	Purposive sample (N=129)	Self-selected sample (N=360)	p value
I am not interested at all				0.312
Disagree	844 (96.5%)	126 (97.7%)	342 (95.0%)
Agree	31 (3.5%)	3 (2.3%)	18 (5.0%)
I don’t have time				0.796
Disagree	588 (67.2%)	84 (65.1%)	246 (68.3%)
Agree	287 (32.8%)	45 (34.9%)	114 (31.7%)
I would only have time to participate in the evening or on weekends				0.728
Disagree	730 (83.4%)	110 (85.3%)	306 (85.0%)
Agree	145 (16.6%)	19 (14.7%)	54 (15.0%)
I will never personally benefit from the results				0.972
Disagree	790 (90.3%)	117 (90.7%)	324 (90.0%)
Agree	85 (9.7%)	12 (9.3%)	36 (10.0%)
I am opposed to health research				0.714
Disagree	874 (99.9%)	129 (100.0%)	359 (99.7%)
Agree	1 (0.1%)	0 (0.0%)	1 (0.3%)
I do not think it will improve the health of the population				0.76
Disagree	859 (98.2%)	126 (97.7%)	355 (98.6%)
Agree	16 (1.8%)	3 (2.3%)	5 (1.4%)
I do not wish to travel to the study center				0.831
Disagree	816 (93.3%)	122 (94.6%)	335 (93.1%)
Agree	59 (6.7%)	7 (5.4%)	25 (6.9%)
I do not wish to share my health data				0.882
Disagree	836 (95.5%)	124 (96.1%)	346 (96.1%)
Agree	39 (4.5%)	5 (3.9%)	14 (3.9%)
I do not wish to donate blood (or other biological samples)				0.945
Disagree	860 (98.3%)	127 (98.4%)	353 (98.1%)
Agree	15 (1.7%)	2 (1.6%)	7 (1.9%)
I am concerned that my data is not properly protected				< 0.001
Disagree	659 (75.3%)	79 (61.2%)	246 (68.3%)
Agree	216 (24.7%)	50 (38.8%)	114 (31.7%)
I am afraid that my contribution will be misused (e.g. by health insurance, employer, ..)				< 0.001
Disagree	594 (67.9%)	57 (44.2%)	221 (61.4%)
Agree	281 (32.1%)	72 (55.8%)	139 (38.6%)
I am afraid that my contribution will be used for the private interests of the pharmaceutical industry				< 0.001
Disagree	625 (71.4%)	52 (40.3%)	237 (65.8%)
Agree	250 (28.6%)	77 (59.7%)	123 (34.2%)
Other possibility(s)				0.713
Disagree	856 (97.8%)	125 (96.9%)	350 (97.2%)
Agree	19 (2.2%)	4 (3.1%)	10 (2.8%)
I would not refuse				0.204
Disagree	614 (70.2%)	100 (77.5%)	251 (69.7%)
Agree	261 (29.8%)	29 (22.5%)	109 (30.3%)

## Sheet: Refusal R only - age 
Why would you refuse to take part in a long-term study? - Stratified by age
Q31 Why would you refuse to take part in a long-term study?
Only Random population (including first wave 0) - N 875
	20-29y (N=125)	30-39y (N=196)	40-49y (N=174)	50-59y (N=220)	60-69y (N=160)	p value
I am not interested at all						0.196
Disagree	118 (94.4%)	188 (95.9%)	172 (98.9%)	214 (97.3%)	152 (95.0%)
Agree	7 (5.6%)	8 (4.1%)	2 (1.1%)	6 (2.7%)	8 (5.0%)
I don’t have time						< 0.001
Disagree	63 (50.4%)	119 (60.7%)	108 (62.1%)	153 (69.5%)	145 (90.6%)
Agree	62 (49.6%)	77 (39.3%)	66 (37.9%)	67 (30.5%)	15 (9.4%)
I would only have time to participate in the evening or on weekends						< 0.001
Disagree	86 (68.8%)	151 (77.0%)	148 (85.1%)	190 (86.4%)	155 (96.9%)
Agree	39 (31.2%)	45 (23.0%)	26 (14.9%)	30 (13.6%)	5 (3.1%)
I will never personally benefit from the results						0.041
Disagree	112 (89.6%)	166 (84.7%)	161 (92.5%)	203 (92.3%)	148 (92.5%)
Agree	13 (10.4%)	30 (15.3%)	13 (7.5%)	17 (7.7%)	12 (7.5%)
I am opposed to health research						0.347
Disagree	125 (100.0%)	196 (100.0%)	174 (100.0%)	220 (100.0%)	159 (99.4%)
Agree	0 (0.0%)	0 (0.0%)	0 (0.0%)	0 (0.0%)	1 (0.6%)
I do not think it will improve the health of the population						0.691
Disagree	123 (98.4%)	192 (98.0%)	173 (99.4%)	215 (97.7%)	156 (97.5%)
Agree	2 (1.6%)	4 (2.0%)	1 (0.6%)	5 (2.3%)	4 (2.5%)
I do not wish to travel to the study center						0.59
Disagree	115 (92.0%)	179 (91.3%)	164 (94.3%)	209 (95.0%)	149 (93.1%)
Agree	10 (8.0%)	17 (8.7%)	10 (5.7%)	11 (5.0%)	11 (6.9%)
I do not wish to share my health data						0.211
Disagree	119 (95.2%)	192 (98.0%)	168 (96.6%)	208 (94.5%)	149 (93.1%)
Agree	6 (4.8%)	4 (2.0%)	6 (3.4%)	12 (5.5%)	11 (6.9%)
I do not wish to donate blood (or other biological samples)						0.258
Disagree	120 (96.0%)	194 (99.0%)	171 (98.3%)	218 (99.1%)	157 (98.1%)
Agree	5 (4.0%)	2 (1.0%)	3 (1.7%)	2 (0.9%)	3 (1.9%)
I am concerned that my data is not properly protected						0.008
Disagree	87 (69.6%)	143 (73.0%)	121 (69.5%)	174 (79.1%)	134 (83.8%)
Agree	38 (30.4%)	53 (27.0%)	53 (30.5%)	46 (20.9%)	26 (16.2%)
I am afraid that my contribution will be misused (e.g. by health insurance, employer, ..)						0.046
Disagree	79 (63.2%)	123 (62.8%)	115 (66.1%)	155 (70.5%)	122 (76.2%)
Agree	46 (36.8%)	73 (37.2%)	59 (33.9%)	65 (29.5%)	38 (23.8%)
I am afraid that my contribution will be used for the private interests of the pharmaceutical industry						0.031
Disagree	81 (64.8%)	128 (65.3%)	128 (73.6%)	164 (74.5%)	124 (77.5%)
Agree	44 (35.2%)	68 (34.7%)	46 (26.4%)	56 (25.5%)	36 (22.5%)
Other possibility(s)						0.037
Disagree	124 (99.2%)	195 (99.5%)	169 (97.1%)	216 (98.2%)	152 (95.0%)
Agree	1 (0.8%)	1 (0.5%)	5 (2.9%)	4 (1.8%)	8 (5.0%)
I would not refuse						< 0.001
Disagree	104 (83.2%)	156 (79.6%)	122 (70.1%)	150 (68.2%)	82 (51.2%)
Agree	21 (16.8%)	40 (20.4%)	52 (29.9%)	70 (31.8%)	78 (48.8%)
